# Supplementary material for: Invasive Aspergillosis among Lung Transplant Recipients during Time Periods with Universal and Targeted Antifungal Prophylaxis—A Nationwide Cohort Study
Source: J Fungi (Basel). 2023 Nov 4;9(11):1079. doi: 10.3390/jof9111079 (PMC10672607; doi:10.3390/jof9111079)
Supplement: Supplementary file 1 [file jof-09-01079-s001.zip]

Archive with 1 entries (1 files):
- jof-2660980-supplementary.pdf
